# Supplementary material for: Red Cabbage Modulates Composition and Co-Occurrence Networks of Gut Microbiota in a Rodent Diet-Induced Obesity Model
Source: Foods. 2023 Dec 26;13(1):85. doi: 10.3390/foods13010085 (PMC10778922; doi:10.3390/foods13010085)
Supplement: Supplementary file 1 [file foods-13-00085-s001.zip]

Archive with 1 entries (1 files):
- foods-2727611-supplementary.pdf
